# Supplementary material for: Towards Complete Tumor Resection: Novel Dual-Modality Probes for Improved Image-Guided Surgery of GRPR-Expressing Prostate Cancer
Source: Pharmaceutics. 2022 Jan 14;14(1):195. doi: 10.3390/pharmaceutics14010195 (PMC8778164; doi:10.3390/pharmaceutics14010195)
Supplement: Supplementary file 1 [file pharmaceutics-14-00195-s001.zip]

Archive with 1 entries (1 files):
- pharmaceutics-1510389-supplementary.pdf
